# Supplementary material for: Monocular Near-Infrared Optical Tracking with Retroreflective Fiducial Markers for High-Accuracy Image-Guided Surgery
Source: Sensors (Basel). 2026 Jan 6;26(2):357. doi: 10.3390/s26020357 (PMC12845559; doi:10.3390/s26020357)
Supplement: Supplementary file 1 [file sensors-26-00357-s001.zip]

Archive with 1 entries (1 files):
- sensors-4042722-supplementary.mp4
